# Supplementary material for: Effect of Digitalis on ICD or CRT-D Recipients: A Systematic Review and Meta-Analysis
Source: J Clin Med. 2023 Feb 20;12(4):1686. doi: 10.3390/jcm12041686 (PMC9967079; doi:10.3390/jcm12041686)
Supplement: Supplementary file 1 [file jcm-12-01686-s001.zip]

Archive with 1 entries (1 files):
- jcm-2204828-Supplemental Materials.pdf
